# Supplementary material for: Design, Synthesis, and Structure–Activity Relationship Studies of New Quinone Derivatives as Antibacterial Agents
Source: Antibiotics (Basel). 2023 Jun 16;12(6):1065. doi: 10.3390/antibiotics12061065 (PMC10295782; doi:10.3390/antibiotics12061065)
Supplement: Supplementary file 1 [file antibiotics-12-01065-s001.zip]

Archive with 1 entries (1 files):
- antibiotics-2456008-supplementary.pdf
